# Supplementary material for: Topographic characteristics after Descemet’s membrane endothelial keratoplasty and Descemet’s stripping automated endothelial keratoplasty
Source: PLoS One. 2017 Nov 30;12(11):e0188832. doi: 10.1371/journal.pone.0188832 (PMC5708795; doi:10.1371/journal.pone.0188832)
Supplement: S1 Table — (XLSX) [file pone.0188832.s001.xlsx]

## Sheet: All Datas for Table 1, 2, and 3
						Preoperative													1M												3M												6M
						Pathints in control group had underwent no surgery.
	No	Right/Left	Etiology	Sex	Age	Pre VA	CCT	Total HOA	Anterior HOA	Posterior HOA	Total Coma	Anterior Coma	Posterior Coma	Total SA	Anterior SA	Posterior SA	Color Grade	Type of surgery	1M VA	Total HOA	Anterior HOA	Posterior HOA	Total Coma	Anterior Coma	Posterior Coma	Total SA	Anterior SA	Posterior SA	Color Grade	Type of surgery	3M VA	Total HOA	Anterior HOA	Posterior HOA	Total Coma	Anterior Coma	Posterior Coma	Total SA	Anterior SA	Posterior SA	Color Grade	Type of surgery	6M VA	Total HOA	Anterior HOA	Posterior HOA	Total Coma	Anterior Coma	Posterior Coma
Control group	1	L	Cataract	M	80	-0.0791812	552	0.188	0.211	0.067	0.138	0.158	0.039	0.122	0.132333	0.0376667	1	0	0.09691	0.188	0.211	0.067	0.138	0.158	0.039	0.122	0.132333	0.0376667	1	0	0.0457575	0.188	0.211	0.067	0.138	0.158	0.039	0.122	0.132333	0.0376667	1	0	0	0.188	0.211	0.067	0.138	0.158	0.039
(Type of surgery; 0)	2	L	Cataract	M	83	0	542	0.153	0.165	0.048	0.134	0.146	0.015	0.0623333	0.0656667	0.0396667	0	0	0.30103	0.153	0.165	0.048	0.134	0.146	0.015	0.0623333	0.0656667	0.0396667	0	0	0.09691	0.153	0.165	0.048	0.134	0.146	0.015	0.0623333	0.0656667	0.0396667	0	0	0	0.153	0.165	0.048	0.134	0.146	0.015
No surgery	3	R	Cataract	F	73	0	499	0.155	0.166	0.048	0.11	0.116	0.012	0.151667	0.175667	0.0436667	0	0	0.154902	0.155	0.166	0.048	0.11	0.116	0.012	0.151667	0.175667	0.0436667	0	0	0	0.155	0.166	0.048	0.11	0.116	0.012	0.151667	0.175667	0.0436667	0	0	0	0.155	0.166	0.048	0.11	0.116	0.012
	4	R	Cataract	F	73	-0.0791812	546	0.195	0.187	0.046	0.109	0.104	0.031	0.142333	0.152667	0.0613333	0	0	0.39794	0.195	0.187	0.046	0.109	0.104	0.031	0.142333	0.152667	0.0613333	0	0	0.154902	0.195	0.187	0.046	0.109	0.104	0.031	0.142333	0.152667	0.0613333	0	0	0	0.195	0.187	0.046	0.109	0.104	0.031
	5	R	Cataract	F	80	0	532	0.196	0.212	0.052	0.109	0.121	0.017	0.275333	0.306333	0.0536667	0	0	0.39794	0.196	0.212	0.052	0.109	0.121	0.017	0.275333	0.306333	0.0536667	0	0	0.09691	0.196	0.212	0.052	0.109	0.121	0.017	0.275333	0.306333	0.0536667	0	0	0.0457575	0.196	0.212	0.052	0.109	0.121	0.017
	6	R	Cataract	F	83	0	472	0.255	0.285	0.06	0.205	0.234	0.033	0.101667	0.113333	0.0373333	0	0	0.0457575	0.255	0.285	0.06	0.205	0.234	0.033	0.101667	0.113333	0.0373333	0	0	0.0457575	0.255	0.285	0.06	0.205	0.234	0.033	0.101667	0.113333	0.0373333	0	0	0	0.255	0.285	0.06	0.205	0.234	0.033
	7	R	Cataract	F	76	0	505	0.182	0.199	0.061	0.098	0.109	0.017	0.132667	0.13	0.04	0	0	0	0.182	0.199	0.061	0.098	0.109	0.017	0.132667	0.13	0.04	0	0	0	0.182	0.199	0.061	0.098	0.109	0.017	0.132667	0.13	0.04	0	0	0	0.182	0.199	0.061	0.098	0.109	0.017
	8	R	Cataract	M	73	-0.0791812	561	0.167	0.181	0.073	0.106	0.103	0.01	0.157333	0.168	0.037	1	0	0.69897	0.167	0.181	0.073	0.106	0.103	0.01	0.157333	0.168	0.037	1	0	0.30103	0.167	0.181	0.073	0.106	0.103	0.01	0.157333	0.168	0.037	1	0	0.09691	0.167	0.181	0.073	0.106	0.103	0.01
	9	L	Cataract	F	71	-0.0791812	553	0.167	0.183	0.051	0.1	0.113	0.022	0.158667	0.167333	0.036	0	0	0.39794	0.167	0.183	0.051	0.1	0.113	0.022	0.158667	0.167333	0.036	0	0	0.09691	0.167	0.183	0.051	0.1	0.113	0.022	0.158667	0.167333	0.036	0	0	-0.0791812	0.167	0.183	0.051	0.1	0.113	0.022
	10	R	Cataract	F	73	-0.0791812	513	0.115	0.128	0.046	0.046	0.06	0.02	0.128333	0.135667	0.0586667	1	0	0.39794	0.115	0.128	0.046	0.046	0.06	0.02	0.128333	0.135667	0.0586667	1	0	0.30103	0.115	0.128	0.046	0.046	0.06	0.02	0.128333	0.135667	0.0586667	1	0	0.154902	0.115	0.128	0.046	0.046	0.06	0.02
	11	R	Cataract	F	65	-0.0791812	572	0.127	0.138	0.05	0.088	0.092	0.009	0.09	0.088	0.0263333	1	0	0.39794	0.127	0.138	0.05	0.088	0.092	0.009	0.09	0.088	0.0263333	1	0	0.154902	0.127	0.138	0.05	0.088	0.092	0.009	0.09	0.088	0.0263333	1	0	0.09691	0.127	0.138	0.05	0.088	0.092	0.009
	12	R	Cataract	M	63	0	524	0.26	0.274	0.048	0.187	0.204	0.027	0.0813333	0.0776667	0.0463333	0	0	-0.0791812	0.26	0.274	0.048	0.187	0.204	0.027	0.0813333	0.0776667	0.0463333	0	0	-0.0791812	0.26	0.274	0.048	0.187	0.204	0.027	0.0813333	0.0776667	0.0463333	0	0	-0.0791812	0.26	0.274	0.048	0.187	0.204	0.027
	13	L	Cataract	F	84	0	499	0.213	0.225	0.099	0.166	0.165	0.091	0.116333	0.124333	0.0373333	1	0	0.69897	0.213	0.225	0.099	0.166	0.165	0.091	0.116333	0.124333	0.0373333	1	0	0.30103	0.213	0.225	0.099	0.166	0.165	0.091	0.116333	0.124333	0.0373333	1	0	0.09691	0.213	0.225	0.099	0.166	0.165	0.091
	14	R	Cataract	F	68	0	499	0.188	0.215	0.064	0.159	0.18	0.037	0.143333	0.139	0.031	0	0	0.09691	0.188	0.215	0.064	0.159	0.18	0.037	0.143333	0.139	0.031	0	0	0.09691	0.188	0.215	0.064	0.159	0.18	0.037	0.143333	0.139	0.031	0	0	-0.0791812	0.188	0.215	0.064	0.159	0.18	0.037
	15	R	Cataract	F	88	0	564	0.175	0.181	0.07	0.154	0.148	0.028	0.136	0.151	0.0393333	0	0	0.154902	0.175	0.181	0.07	0.154	0.148	0.028	0.136	0.151	0.0393333	0	0	0	0.175	0.181	0.07	0.154	0.148	0.028	0.136	0.151	0.0393333	0	0	0	0.175	0.181	0.07	0.154	0.148	0.028
	16	R	Cataract	M	76	0	519	0.357	0.377	0.071	0.337	0.356	0.044	0.123	0.140667	0.0616667	1	0	0	0.357	0.377	0.071	0.337	0.356	0.044	0.123	0.140667	0.0616667	1	0	0	0.357	0.377	0.071	0.337	0.356	0.044	0.123	0.140667	0.0616667	1	0	0	0.357	0.377	0.071	0.337	0.356	0.044
	17	R	Cataract	M	70	-0.0791812	530	0.159	0.17	0.057	0.068	0.069	0.017	0.147	0.143	0.0296667	1	0	0	0.159	0.17	0.057	0.068	0.069	0.017	0.147	0.143	0.0296667	1	0	0	0.159	0.17	0.057	0.068	0.069	0.017	0.147	0.143	0.0296667	1	0	0	0.159	0.17	0.057	0.068	0.069	0.017
	18	R	Cataract	F	72	0	511	0.252	0.25	0.056	0.212	0.207	0.021	0.112	0.114667	0.039	1	0	0	0.252	0.25	0.056	0.212	0.207	0.021	0.112	0.114667	0.039	1	0	0	0.252	0.25	0.056	0.212	0.207	0.021	0.112	0.114667	0.039	1	0	0	0.252	0.25	0.056	0.212	0.207	0.021
				AVE	74.7647	-0.0307927	527.389	0.194667	0.208167	0.0592778	0.140333	0.149167	0.0272222	0.132296	0.140296	0.0419815	0.444444	0	0.231048	0.194667	0.208167	0.0592778	0.140333	0.149167	0.0272222	0.132296	0.140296	0.0419815	0.444444	0	0.0896038	0.194667	0.208167	0.0592778	0.140333	0.149167	0.0272222	0.132296	0.140296	0.0419815	0.444444	0	0.0141025	0.194667	0.208167	0.0592778	0.140333	0.149167	0.0272222
				SD	6.69969	0.0386007	26.7231	0.0555578	0.0577035	0.0130418	0.0648777	0.0684148	0.0183683	0.0432716	0.0498058	0.0101747	0.496904	0	0.232589	0.0555578	0.0577035	0.0130418	0.0648777	0.0684148	0.0183683	0.0432716	0.0498058	0.0101747	0.496904	0	0.111393	0.0555578	0.0577035	0.0130418	0.0648777	0.0684148	0.0183683	0.0432716	0.0498058	0.0101747	0.496904	0	0.0621343	0.0555578	0.0577035	0.0130418	0.0648777	0.0684148	0.0183683
DMEK group	1	R	LI	F	62	1	757	0.751667	0.566333	0.267333	0.452667	0.376333	0.127	0.6	0.423333	0.235333	1	1	0.09691	0.726667	0.704667	0.099	0.674667	0.218111	0.0666667	0.269333	0.261667	0.0733333	2	1	0.0457575	0.700667	0.737	0.105	0.553667	0.585	0.0716667	0.429333	0.448667	0.0766667	1	1	0	0.718333	0.739667	0.0883333	0.630333	0.648333	0.0526667
(Type of surgery; 1)	2	R	Fuchs	F	76	0.39794	585	0.235333	0.198333	0.0836667	0.147667	0.132667	0.0596667	0.183	0.147667	0.0586667	0	1	0.30103	0.265	0.274	0.119	0.180333	0.0734444	0.06	0.194	0.162667	0.103	3	1	0.09691	0.153667	0.159333	0.100667	0.099	0.093	0.0426667	0.117333	0.129333	0.0913333	2	1	0	0.186667	0.181333	0.0963333	0.061	0.062	0.05
	3	R	PBK	F	70	1.30103	670	0.524333	0.478333	0.104667	0.417	0.359667	0.0913333	0.317667	0.315333	0.051	0	1	0.154902	0.482667	0.267667	0.342333	0.394667	0.0645556	0.271667	0.277667	0.185	0.208	4	1	0	0.537	0.390667	0.217333	0.383667	0.283667	0.15	0.375333	0.268667	0.157667	2	1	0	0.441333	0.342667	0.168667	0.358	0.297667	0.117333
	4	L	PBK	F	56	0.522879	757	0.395667	0.439	0.139333	0.213333	0.186333	0.0796667	0.333333	0.397667	0.114333	0	1	0.39794	0.447	0.393667	0.148667	0.402333	0.112222	0.103667	0.194667	0.204	0.106667	3	1	0.154902	0.524	0.470333	0.128	0.491667	0.434	0.094	0.181	0.181667	0.087	1	1	0	0.524	0.470333	0.128	0.491667	0.434	0.094
	5	R	LI	M	73	1.30103	937	1.79667	1.666	0.654333	1.065	0.921333	0.495333	1.447	1.388	0.427333	1	1	0.39794	0.651	0.491667	0.256	0.611333	0.150667	0.241333	0.223333	0.193667	0.0856667	3	1	0.09691	0.748667	0.579333	0.256	0.73	0.556	0.230333	0.167	0.163333	0.111333	2	1	0.0457575	0.735667	0.657667	0.178	0.697333	0.607	0.156333
	6	R	PBK	M	57	0.69897	718	1.72333	1.81	0.180333	0.782333	0.747333	0.0666667	1.53533	1.64867	0.167667	1	1	0.0457575	0	0	0	0	0	0	0	0	0	0	1	0.0457575	0.716333	0.650333	0.173	0.568333	0.512667	0.146667	0.436333	0.4	0.0916667	0	1	0	0.573333	0.479667	0.146	0.531333	0.432333	0.127
	7	R	PBK	F	60	0.221849	558	0.587333	0.655667	0.163	0.311333	0.399333	0.125667	0.498	0.52	0.103667	1	1	0	0.557	0.603	0.166	0.330333	0.123	0.126667	0.448333	0.477	0.107333	2	1	0	0.426333	0.469333	0.18	0.313333	0.345333	0.136667	0.289333	0.318	0.117	0	1	0	0.517	0.494	0.157333	0.421333	0.391667	0.115667
	8	L	Fuchs	F	83	1.69897	723										0	1	0.69897	0.823	0.772	0.145	0.758333	0.230778	0.117333	0.32	0.341333	0.085	3	1	0.30103	0.583333	0.528333	0.175333	0.539	0.482	0.153667	0.223	0.216333	0.0846667	2	1	0.09691	0.823	0.772	0.145	0.758333	0.692333	0.117333
	9	L	LI	F	76	1.69897	722	0.357	0.383	0.178333	0.174333	0.195	0.101667	0.311667	0.329667	0.146333	0	1	0.39794	0.529	0.546667	0.144	0.459333	0.152667	0.118	0.262667	0.298333	0.0826667	3	1	0.09691	0.669667	0.597333	0.176667	0.606667	0.547667	0.144	0.284	0.239	0.102667	2	1	-0.0791812	0.492667	0.509333	0.124667	0.477	0.496333	0.085
	10	L	PBK	M	71	1.30103	840	2.03067	2.103	0.314	0.718667	0.708667	0.143	1.89933	1.98	0.279333	2	1	0.39794	0.517722	0.513889	0.181056	0.427426	0.141105	0.135222	0.278074	0.278426	0.116407	3	1	0.30103	0.463222	0.430556	0.151444	0.394704	0.359778	0.11587	0.229926	0.225926	0.0939259	2	1	0.154902	0.449683	0.432834	0.123096	0.394699	0.375515	0.0894956
	11	R	PBK	F	83	0.522879	757	0.307667	0.342667	0.168667	0.184	0.203	0.0916667	0.246667	0.276	0.141333	2	1	0.39794	0.455667	0.412333	0.249	0.371333	0.115111	0.196667	0.264	0.225667	0.152667	3	1	0.154902	0.573667	0.584	0.138	0.441	0.454	0.108333	0.366667	0.367667	0.085	3	1	0.09691	0.393333	0.399	0.0863333	0.297333	0.304333	0.0626667
	12	L	PBK	M	69	0.221849	581										2	1	-0.0791812	1.10767	1.28433	0.274667	0.968333	0.381	0.221667	0.537667	0.585667	0.161667	0	1	-0.0791812	0.337	0.350667	0.0826667	0.310333	0.320333	0.058	0.131667	0.142667	0.0593333	0	1	-0.0791812	0.269	0.282667	0.072	0.256	0.263333	0.0423333
	13	R	Fuchs	F	73	1.30103	744	1.03733	1.047	0.278667	0.874667	0.892667	0.113333	0.558	0.547	0.254667	2	1	0.69897	0.495	0.503333	0.233333	0.384	0.117889	0.179333	0.312333	0.358	0.149333	4	1	0.30103	0.439667	0.387	0.272	0.383333	0.282333	0.221333	0.215	0.264667	0.158	2	1	0.09691	0.349	0.379667	0.142667	0.310333	0.345333	0.0923333
	14	L	LI	F	78	0.69897	571										1	1	0.09691	0.817667	0.956333	0.292	0.674	0.264778	0.161	0.462667	0.532667	0.243667	1	1	0.09691	0.352	0.372333	0.0643333	0.291	0.308667	0.034	0.198	0.208667	0.0546667	0	1	-0.0791812	0.247667	0.260333	0.0703333	0.234333	0.245667	0.0496667
	15	R	LI	F	81	1.69897	760	1.09567	1.05433	0.102667	0.549	0.514333	0.079	0.948333	0.920667	0.0653333	0	1	0.154902	0.293333	0.29	0.0756667	0.189333	0.0673333	0.0466667	0.224333	0.208	0.0596667	0	1	0	0.201333	0.208333	0.0576667	0.18	0.185333	0.027	0.0903333	0.0956667	0.0506667	1	1	0	0.173667	0.187	0.0616667	0.143667	0.153	0.0303333
	16	R	LI	F	77	0.522879	621	1.016	0.982667	0.359333	0.375333	0.431	0.195667	0.944333	0.883333	0.301333	2	1	0	0.496333	0.486	0.141333	0.318667	0.0947778	0.0856667	0.380667	0.394333	0.112667	2	1	0	0.412667	0.368	0.103667	0.371	0.316	0.0793333	0.180667	0.188667	0.0666667	1	1	0	0.374	0.349667	0.0826667	0.336333	0.303667	0.06
	17	R	Fuchs	F	69	0.522879	745	0.654667	0.804	0.254333	0.286	0.313	0.156333	0.589	0.740667	0.200667	2	1	0	0.384333	0.530333	0.265333	0.283333	0.154222	0.221	0.259667	0.259	0.147	3	1	0	0.263	0.288667	0.195333	0.214333	0.215667	0.15	0.153	0.191667	0.125	2	1	0	0.315333	0.332	0.178	0.253667	0.248667	0.141
	18	R	LI	F	75	2	856	0.606667	0.682	0.277	0.374	0.442667	0.142	0.477667	0.518667	0.238	0	1	0.221849	0.442667	0.42	0.123333	0.387333	0.127111	0.0956667	0.214333	0.176	0.078	2	1	0.0457575	0.296667	0.240333	0.141	0.253333	0.204333	0.130333	0.154333	0.126333	0.054	2	1	0	0.480414	0.477248	0.144807	0.423568	0.417073	0.108574
	19	R	LI	F	82	1.52288	667	0.370667	0.325667	0.160667	0.227	0.199	0.132	0.293	0.257667	0.092	1	1	0.09691	0.345	0.314	0.184333	0.306	0.0922222	0.121	0.159667	0.148667	0.139	2	1	0	0.402333	0.368667	0.159333	0.375	0.35	0.107667	0.146333	0.115667	0.117333	2	1	0.221849	0.479875	0.476773	0.144915	0.423013	0.416523	0.10868
				AVE	72.1579	1.00816	714.158	0.843167	0.846125	0.230396	0.447021	0.438896	0.1375	0.698896	0.705896	0.179813	0.947368	1	0.235665	0.517722	0.513889	0.181056	0.427426	0.141105	0.135222	0.278074	0.278426	0.116407	2.26316	1	0.0872961	0.463222	0.430556	0.151444	0.394704	0.359778	0.11587	0.229926	0.225926	0.0939259	1.42105	1	0.0250366	0.449683	0.432834	0.123096	0.394699	0.375515	0.0894956
				SD	8.19026	0.550866	99.3035	0.5482	0.552612	0.134665	0.268482	0.246245	0.0987599	0.501132	0.519458	0.101046	0.825494	0	0.222195	0.234055	0.272314	0.0828735	0.220572	0.0827526	0.0701451	0.116997	0.139678	0.0533209	1.20709	0	0.108863	0.169989	0.150196	0.0576983	0.15507	0.134153	0.0550424	0.102385	0.096277	0.0308334	0.877544	0	0.0617292	0.174469	0.159276	0.0367911	0.17428	0.156246	0.035063
DSAEK group	1	L	PBK	F	62	1.30103	745	Not applicable because of using contact lens									2		1	1.433	1.54933	0.401	1.25467	1.38733	0.279667	0.692	0.689667	0.287667	5	2	0.39794	1.19933	1.25467	0.38	1.10367	1.19133	0.332	0.469	0.392667	0.185333	5	2	0.30103	1.13967	1.206	0.296	0.991333	1.094	0.270667
(Type of surgery; 2)	2	L	LI	F	74	1.52288	651	1.55	1.71567	0.309	1.13233	1.30133	0.289	1.058	1.11833	0.109333	3		0.522879	0.845667	0.852667	0.393667	0.643667	0.705	0.284667	0.548333	0.479333	0.272	5	2	0.522879	0.824	0.812333	0.130667	0.797	0.775333	0.104667	0.21	0.242333	0.0783333	4	2	0.39794	0.870667	0.851667	0.152	0.858	0.831667	0.127333
	3	L	LI	F	71	1.39794	828	1.01233	1.09467	0.266	0.669667	0.777333	0.224	0.759	0.770667	0.143333	2		0.39794	1.107	0.996	0.665667	1.01367	0.854667	0.453333	0.444667	0.511333	0.487333	2	2	0.221849	0.626333	0.476	0.335333	0.566	0.439333	0.228667	0.268333	0.183333	0.245333	3	2	0.09691	0.473	0.404333	0.201667	0.448667	0.383667	0.137667
	4	R	PBK	M	77	1.22185	871	Not applicable because of using contact lens									0		1	0.841	0.832	0.356667	0.766	0.732	0.256667	0.347333	0.395667	0.247667	5	2	0.522879	0.817333	0.827667	0.314	0.501333	0.453	0.274	0.645333	0.692667	0.153333	4	2	0.39794	1.076	1.14267	0.36	0.913	0.999333	0.264667
	5	R	Fuchs	F	80	1.30103	813	1.32433	1.24533	0.248	0.980667	0.918667	0.236	0.89	0.841	0.076	0	2	0.522879	0.627667	0.566667	0.239	0.449333	0.374333	0.192667	0.438333	0.425333	0.141	4	2	0.154902	0.573	0.598333	0.181	0.409667	0.428333	0.147667	0.400667	0.417667	0.104667	1	2	0.154902	0.556667	0.569333	0.202	0.367333	0.322	0.131667
	6	R	PBK	F	77	1.69897	841	1.46933	1.52933	0.206667	1.3	1.344	0.155333	0.684667	0.729667	0.136333	0	2	1.22185	1.82967	1.888	0.604667	1.70567	1.8	0.503333	0.662333	0.569	0.334667	5	2	0.69897	1.92067	1.83233	0.289333	1.82433	1.71633	0.213667	0.6	0.642	0.195	3	2	0.39794	1.421	1.372	0.237667	1.33667	1.274	0.134667
	7	L	Fuchs	F	74	1.30103	937	Not applicable because of using contact lens									0	2	0.69897	0.616	0.698	0.240333	0.340667	0.383667	0.161	0.513333	0.583	0.178333	4	2	0.522879	0.493667	0.502	0.174333	0.458667	0.450333	0.0953333	0.182	0.221667	0.146	4	2	0.30103	0.503667	0.502	0.174667	0.468333	0.450333	0.097
	8	L	Fuchs	F	74	1.30103	1017	0.408333	0.416	0.146333	0.304	0.298333	0.0983333	0.272667	0.289667	0.108333	0	2	0.823909	0.749	0.774	0.301	0.512667	0.553667	0.225667	0.546	0.541	0.199	5	2	0.69897	0.553	0.562667	0.137	0.502	0.503667	0.0486667	0.231667	0.250667	0.128333	3	2	0.221849	0.511667	0.556667	0.116333	0.462333	0.502	0.0623333
	9	R	PBK	M	74	1.30103	961	1.739	1.80567	0.32	1.47967	1.503	0.295667	0.913333	1.00067	0.122	0	2	0.823909	1.2	1.38	0.29	0.714333	0.833667	0.195333	0.964333	1.09967	0.214333	4	2	0.69897	0.782	0.875	0.182	0.472667	0.470333	0.0946667	0.623	0.737667	0.155333	3	2	0.522879	0.687	0.787333	0.188667	0.522	0.569667	0.107333
	10	R	LI	F	59	1.52288	767	0.345	0.400333	0.195	0.241333	0.345	0.170333	0.246667	0.203	0.095	0	2	0.522879	1.16133	1.11867	0.625333	0.628667	0.397667	0.528	0.976667	1.04567	0.334667	4	2	0.522879	1.44567	1.37233	0.513333	0.974333	0.913667	0.415667	1.06767	1.02367	0.301	4	2	0.39794	0.630667	0.587333	0.417667	0.5	0.499	0.334667
	11	R	Fuchs	M	88	0.39794	804	0.446	0.423	0.0636667	0.290333	0.262333	0.0426667	0.338667	0.331667	0.047	0	2	0.69897	0.679667	0.733	0.268	0.514667	0.549	0.221333	0.443667	0.485667	0.150667	5	2	0.39794	0.424333	0.469	0.176	0.276	0.329	0.138333	0.322333	0.334	0.108667	4	2	0.221849	0.401	0.453333	0.164333	0.255667	0.311	0.133667
	12	R	PBK	F	71	1.69897	631	0.903333	0.679333	0.335	0.78	0.585667	0.301	0.455667	0.344333	0.147333	0	2	0.522879	0.389333	0.295667	0.623	0.358	0.257333	0.471333	0.153667	0.145333	0.407333	5	2	0.30103	0.351333	0.322667	0.272667	0.238667	0.229	0.194	0.257667	0.227	0.191667	5	2	0.221849	0.540667	0.542667	0.188333	0.472333	0.478	0.130667
	13	L	PBK	F	77	1.69897	605	1.998	2.03033	0.094	1.65467	1.685	0.0753333	1.11933	1.13267	0.0563333	3	2	1	0.838667	0.848333	0.404	0.690333	0.594	0.295	0.475667	0.605333	0.276333	5	2	0.522879	0.622	0.604667	0.243667	0.569	0.509333	0.166333	0.251	0.326	0.178	3	2	0.522879	0.604667	0.557	0.192	0.521667	0.447667	0.143667
	14	R	Fuchs	F	73	1	577	1.21267	1.028	0.242667	1.13333	0.964	0.217667	0.431333	0.357333	0.107667	2	2	0.522879	1.17433	1.171	0.891	1.08	1.13967	0.778	0.461333	0.269333	0.434667	3	2	0.39794	0.697	0.512667	0.454667	0.571667	0.439333	0.377333	0.399	0.264333	0.253667	4	2	0	0.563667	0.634333	0.382	0.303333	0.421	0.313
	15	L	LI	F	68	2	607	0.675	0.778	0.422333	0.546333	0.690667	0.317333	0.396333	0.358	0.278667	0	2	0.69897	1.23933	1.33767	0.345333	0.824333	0.971	0.253667	0.925667	0.919667	0.234667	5	2	0.09691	0.998333	1.10833	0.280667	0.731667	0.845	0.197667	0.679333	0.717333	0.199	2	2	0	0.685	0.855	0.281667	0.459	0.605	0.207667
	16	R	LI	M	82	2	529	1.406	1.45333	0.125667	1.122	1.14967	0.0573333	0.847333	0.889	0.112	0	2	0.39794	1.31567	1.37667	0.340333	1.27867	1.33533	0.256	0.31	0.336	0.224333	4	2	0.221849	1.12967	1.16233	0.180667	1.05833	1.09267	0.123	0.395	0.397	0.132333	4	2	0.154902	1.07067	1.123	0.219667	0.964	1.02933	0.165333
	17	R	Fuchs	M	74	1	687	Not applicable because of using contact lens									0	2	0.39794	1.30233	1.28867	0.181333	1.25833	1.23233	0.149333	0.335667	0.377	0.103	5	2	0.221849	1.356	1.43633	0.17	1.221	1.30133	0.133333	0.59	0.607333	0.105333	4	2	0.154902	0.937667	0.957333	0.125	0.874333	0.889	0.0766667
	18	R	LI	F	73	1	648	0.728	0.682333	0.163667	0.649667	0.601667	0.141333	0.328333	0.322	0.0823333	0	2	0.154902	0.478667	0.458333	0.188	0.405333	0.384	0.133333	0.254667	0.250667	0.132667	4	2	0.0457575	0.303667	0.288	0.125	0.277	0.247667	0.083	0.125	0.146667	0.0936667	4	2	0	0.325	0.326667	0.134333	0.225	0.219333	0.097
	19	R	PBK	F	77	1	757	Not applicable because of using contact lens									0	2	0.522879	2.674	2.88	0.540667	2.08767	2.27633	0.426333	1.671	1.76467	0.332667	5	2	0.30103	0.935667	0.840667	0.434667	0.832	0.737667	0.351667	0.428333	0.403333	0.255667	3	2	0.221849	0.894	0.754	0.350667	0.823667	0.693667	0.280667
	20	L	LI	F	70	1.69897	670	0.759667	0.734667	0.174	0.705333	0.681333	0.132	0.281667	0.275333	0.113333	0	2	0.69897	0.579	0.690333	0.306667	0.458667	0.513667	0.201333	0.353333	0.461333	0.231	4	2	0.30103	0.543667	0.624333	0.190333	0.343667	0.382667	0.0993333	0.421	0.493	0.162333	4	2	0	0.503333	0.576	0.198	0.400333	0.433333	0.0953333
	21	R	LI	F	70	1	752	0.618667	0.545	0.242333	0.495333	0.385667	0.188667	0.371	0.385	0.152	0	2	0.39794	0.932333	0.890667	0.524	0.496667	0.406	0.416	0.789	0.792667	0.319	4	2	0.30103	0.666	0.532667	0.364333	0.567333	0.439667	0.285667	0.349	0.301	0.226	4	2	0.221849	0.586	0.545667	0.236	0.511333	0.452	0.17
	22	L	LI	F	77	0.39794	816	0.805	0.928	0.261	0.627667	0.753	0.188333	0.503667	0.542333	0.180667	0	2	0.39794	0.718	0.654667	0.507333	0.650333	0.577	0.451	0.303667	0.309667	0.232333	5	2	0.39794	0.912333	0.711	0.475	0.752667	0.555333	0.392667	0.515333	0.443667	0.266667	5	2	0.30103	0.690333	0.545667	0.375	0.564333	0.428	0.310333
	23	R	LI	F	74	0.69897	932	1.21267	1.36633	0.214667	1.10267	1.26	0.192667	0.504667	0.528333	0.095	0	2	0.30103	0.485333	0.435667	0.277667	0.408667	0.341	0.181667	0.262333	0.271	0.21	5	2	0.69897	0.412333	0.390667	0.181333	0.342667	0.286	0.123667	0.229333	0.266333	0.132333	2	2	0.522879	0.308	0.319	0.110667	0.276333	0.261	0.0626667
				AVE	73.7391	1.28093	758.522	1.03407	1.04752	0.223889	0.845278	0.861481	0.184611	0.577907	0.578833	0.120148	0.521739	2	0.619498	1.00943	1.03113	0.413681	0.80613	0.808638	0.318029	0.559696	0.579478	0.260232	4.43478	2	0.398664	0.834222	0.787681	0.268957	0.669188	0.64071	0.200913	0.42	0.423101	0.173826	3.56522	2	0.249319	0.694783	0.703	0.230623	0.587783	0.591043	0.167594
				SD	5.88452	0.425393	129.854	0.466714	0.496727	0.0876129	0.401987	0.419325	0.0820594	0.277247	0.301711	0.0505191	1.01594	0	0.257473	0.499131	0.549258	0.175956	0.445043	0.502445	0.155169	0.327033	0.350415	0.0956917	0.770437	0	0.191654	0.385704	0.391476	0.116989	0.365895	0.371169	0.108566	0.209045	0.215232	0.0603238	0.970257	0	0.164616	0.276181	0.282914	0.0900051	0.27877	0.283319	0.0836754
[truncated: 5 more columns]

## Sheet: Dunn's test for Table 2
	Pre		HOAtotal			SA			Coma
			total	anterior	posterior	total	anterior	posterior	total	anterior	posterior
	６ｍｍ	CTｖｓDMEK	<0.0001	<0.0001	<0.0001	0.0002	0.0004	0.0001	<0.0001	<0.0001	<0.0001
		CTｖｓDSAEK	<0.0001	<0.0001	<0.0001	<0.0001	<0.0001	<0.0001	0.0007	0.0033	<0.0001
		DMEKｖｓDSAEK	1	1	1	0.4205	0.408	0.4228	0.642	0.5584	1
	3M		HOAtotal			SA			Coma
			total	anterior	posterior	total	anterior	posterior	total	anterior	posterior
	６ｍｍ	CTｖｓDMEK	0.0011	0.0024	0.0008	0.047	0.119	0.0017	<0.0001	<0.0001	0.0004
		CTｖｓDSAEK	<0.0001	<0.0001	<0.0001	<0.0001	<0.0001	<0.0001	0.0002	0.0004	<0.0001
		DMEKｖｓDSAEK	0.0821	0.0665	0.0238	0.047	0.0003	0.0205	1	1	0.1186
	6M		HOAtotal			SA			Coma
			total	anterior	posterior	total	anterior	posterior	total	anterior	posterior
	６ｍｍ	CTｖｓDMEK	0.0013	0.0035	0.0016	0.2138	0.3029	0.0045	<0.0001	<0.0001	0.0024
		CTｖｓDSAEK	<0.0001	<0.0001	<0.0001	<0.0001	<0.0001	<0.0001	0.0007	0.0005	<0.0001
		DMEKｖｓDSAEK	0.3146	0.189	0.0341	0.0003	0.0003	0.0131	0.9942	1	0.0362

## Sheet: Correleation in Table 3　
	Correlation Between Visual Acuity , HOAs, and Posterior Color Grades
	R	log MAR	Type of surgery	6mm T-HOA	6mm A-HOA	6mm P-HOA	6mm T-SA	6mm A-SA	6mm P-SA	6mm T-Com	6mm A-Com	6mm P-Com	Color grade
	log MAR		0.353272	0.554915	0.299993	0.493298	0.619211	0.405369	0.462248	0.264827	0.0362158	0.400575	0.664445
	Type of surgery	0.353272		0.406554	0.470162	0.122181	0.488167	0.58681	0.108476	0.0628052	0.290515	-0.297915	0.509625
	6mm T-HOA	0.554915	0.406554		0.696112	0.603292	0.897996	0.698581	0.558271	0.699205	0.456291	0.231656	0.384131
	6mm A-HOA	0.299993	0.470162	0.696112		-0.0555758	0.599441	0.910022	-0.00856783	0.5867	0.709101	-0.28603	0.348243
	6mm P-HOA	0.493298	0.122181	0.603292	-0.0555758		0.641739	0.0474867	0.818591	0.297948	-0.102549	0.657712	0.656897
	6mm T-SA	0.619211	0.488167	0.897996	0.599441	0.641739		0.742402	0.545736	0.403906	0.267528	0.299569	0.410278
	6mm A-SA	0.405369	0.58681	0.698581	0.910022	0.0474867	0.742402		0.121573	0.33858	0.483957	-0.174066	0.42646
	6mm P-SA	0.462248	0.108476	0.558271	-0.00856783	0.818591	0.545736	0.121573		0.374398	-0.0877145	0.693355	0.616145
	6mm T-Com	0.264827	0.0628052	0.699205	0.5867	0.297948	0.403906	0.33858	0.374398		0.641209	0.0749224	0.144667
	6mm A-Com	0.0362158	0.290515	0.456291	0.709101	-0.102549	0.267528	0.483957	-0.0877145	0.641209		-0.232989	0.0354598
	6mm P-Com	0.400575	-0.297915	0.231656	-0.28603	0.657712	0.299569	-0.174066	0.693355	0.0749224	-0.232989		0.592009
	Color grade	0.664445	0.509625	0.384131	0.348243	0.656897	0.410278	0.42646	0.616145	0.144667	0.0354598	0.592009
	Significance	log MAR	Type of surgery	6mm T-HOA	6mm A-HOA	6mm P-HOA	6mm T-SA	6mm A-SA	6mm P-SA	6mm T-Com	6mm A-Com	6mm P-Com	Color grade
	log MAR		P<0.001	P<0.001	P<0.01	P<0.001	P<0.001	P<0.001	P<0.001	P<0.05	NS	P<0.001	P<0.001
	Type of surgery	P<0.001		P<0.001	P<0.001	NS	P<0.001	P<0.001	NS	NS	P<0.01	P<0.01	P<0.001
	6mm T-HOA	P<0.001	P<0.001		P<0.001	P<0.001	P<0.001	P<0.001	P<0.001	P<0.001	P<0.001	P<0.05	P<0.001
	6mm A-HOA	P<0.01	P<0.001	P<0.001		NS	P<0.001	P<0.001	NS	P<0.001	P<0.001	P<0.01	P<0.001
	6mm P-HOA	P<0.001	NS	P<0.001	NS		P<0.001	NS	P<0.001	P<0.01	NS	P<0.001	P<0.001
	6mm T-SA	P<0.001	P<0.001	P<0.001	P<0.001	P<0.001		P<0.001	P<0.001	P<0.001	P<0.05	P<0.01	P<0.001
	6mm A-SA	P<0.001	P<0.001	P<0.001	P<0.001	NS	P<0.001		NS	P<0.01	P<0.001	NS	P<0.001
	6mm P-SA	P<0.001	NS	P<0.001	NS	P<0.001	P<0.001	NS		P<0.001	NS	P<0.001	P<0.001
	6mm T-Com	P<0.05	NS	P<0.001	P<0.001	P<0.01	P<0.001	P<0.01	P<0.001		P<0.001	NS	NS
	6mm A-Com	NS	P<0.01	P<0.001	P<0.001	NS	P<0.05	P<0.001	NS	P<0.001		P<0.05	NS
	6mm P-Com	P<0.001	P<0.01	P<0.05	P<0.01	P<0.001	P<0.01	NS	P<0.001	NS	P<0.05		P<0.001
	Color grade	P<0.001	P<0.001	P<0.001	P<0.001	P<0.001	P<0.001	P<0.001	P<0.001	NS	NS	P<0.001
	p-value	log MAR	Type of surgery	6mm T-HOA	6mm A-HOA	6mm P-HOA	6mm T-SA	6mm A-SA	6mm P-SA	6mm T-Com	6mm A-Com	6mm P-Com	Color grade
	log MAR		0.000636865	1.38222e-08	0.00407008	7.81645e-07	7.7386e-11	7.38675e-05	4.50682e-06	0.0116537	0.734699	9.1456e-05	9.32337e-13
	Type of surgery	0.000636865		7.00344e-05	2.93064e-06	0.251295	1.05668e-06	1.21588e-09	0.308815	0.556482	0.00547426	0.00434695	2.89655e-07
	6mm T-HOA	1.38222e-08	7.00344e-05		2.60714e-14	3.11272e-10	3.96372e-33	1.93477e-14	1.08315e-08	1.79336e-14	6.18745e-06	0.0280251	0.000185699
	6mm A-HOA	0.00407008	2.93064e-06	2.60714e-14		0.602875	4.30958e-10	2.07061e-35	0.93612	1.22669e-09	5.24251e-15	0.00627729	0.000769664
	6mm P-HOA	7.81645e-07	0.251295	3.11272e-10	0.602875		9.38867e-12	0.656716	6.64303e-23	0.00434238	0.336149	1.88772e-12	2.05356e-12
	6mm T-SA	7.7386e-11	1.05668e-06	3.96372e-33	4.30958e-10	9.38867e-12		5.57141e-17	2.6562e-08	7.88678e-05	0.0107983	0.00412531	5.91579e-05
	6mm A-SA	7.38675e-05	1.21588e-09	1.93477e-14	2.07061e-35	0.656716	5.57141e-17		0.253678	0.00109802	1.34838e-06	0.100837	2.77508e-05
	6mm P-SA	4.50682e-06	0.308815	1.08315e-08	0.93612	6.64303e-23	2.6562e-08	0.253678		0.00027759	0.411027	3.62536e-14	1.01795e-10
	6mm T-Com	0.0116537	0.556482	1.79336e-14	1.22669e-09	0.00434238	7.88678e-05	0.00109802	0.00027759		9.88656e-12	0.482786	0.173699
	6mm A-Com	0.734699	0.00547426	6.18745e-06	5.24251e-15	0.336149	0.0107983	1.34838e-06	0.411027	9.88656e-12		0.0271096	0.740038
	6mm P-Com	9.1456e-05	0.00434695	0.0280251	0.00627729	1.88772e-12	0.00412531	0.100837	3.62536e-14	0.482786	0.0271096		7.97677e-10
	Color grade	9.32337e-13	2.89655e-07	0.000185699	0.000769664	2.05356e-12	5.91579e-05	2.77508e-05	1.01795e-10	0.173699	0.740038	7.97677e-10
